# Supplementary material for: The protective influence of Astragalus on rat models of preeclampsia
Source: PLoS One. 2025 Dec 12;20(12):e0337583. doi: 10.1371/journal.pone.0337583 (PMC12700390; doi:10.1371/journal.pone.0337583)
Supplement: S5.1 Data — (XLSX) [file pone.0337583.s005.xlsx]

## Sheet: Sheet1
Fig. 1A
Systolic blood pressure (mmHg)
Control
GD0	113.667	107.333	112	111	111.333	110.333	111	111
GD6	103.667	111.333	113.333	112	111.667	112	111.667	109.667
GD12	106.333	107	113.667	111	110.667	111	111	111.333
GD15	114	109.333	112	110	109.333	111	111.333	112
GD18	112.667	108.667	114.333	111.333	110.333	111	111.667	111.333
GD20	107.333	105	108.667	110.667	111	111.333	110.333	111
Astragalus
GD0	111.667	113	110.667	112.667	112.667	110.333	112.333	111.667
GD6	111	111	112.333	110.667	110.333	110.667	110.667	103
GD12	109.667	110.667	112	111	112.333	112.333	112.333	110.667
GD15	109.667	110.333	110	110.333	110.333	111.333	110.667	113
GD18	109.667	111.333	111	111	111	112	110.667	113.333
GD20	111	110.667	109.333	111.333	110.667	109.667	111.667	107.667
Fig. 1B
24 h proteinuria
Control
GD12	0.3289	0.246	0.3161	0.2296	0.2285	0.2826	0.3302	0.2482
GD19	0.3274	0.239	0.3322	0.2458	0.317	0.3633	0.2825	0.3219
Astragalus
GD12	0.2616	0.3233	0.3395	0.3264	0.2324	0.2326	0.248	0.2895
GD19	0.3007	0.3439	0.255	0.3574	0.289	0.3401	0.2919	0.3305
Fig. 1C
Rat weight gain（g）
Control
GD18	35	30	31	29	20	24	30	28
GD20	15	15	19	18	18	11	21	18
Astragalus
GD18	21	27	24	20	22	33	23	41
GD20	15	14	17	18	20	23	15	26
Fig. 1D
Fetal body length	Control	Astragalus
	34.8182	37.5385
	34.9	36
	36.4545	40.2857
	35.4615	37.3077
	34.2	38
	37.2	36.8571
	39	36.8462
	37.3333	37.3333
Fig. 1E
Fetal weight (g)	Control	Astragalus
	4.0818	3.9277
	3.895	4.201
	4.7773	5.7057
	4.3223	3.9892
	3.835	4.734
	4.366	4.4457
	4.887	4.4108
	3.9742	4.328
Fig. 1F
Placental diameter (mm)	Control	Astragalus
	13.8182	13.3846
	12.7	13.5
	13.8182	13.7143
	11.7692	13.1538
	12.4	14
	13.8	13.4286
	13.1	13.0769
	12.9167	13.6667
Fig. 1G
Placental weight (g)	Control	Astragalus
	0.4936	0.4354
	0.44	0.466
	0.4882	0.52
	0.4585	0.4115
	0.533	0.539
	0.554	0.4743
	0.496	0.4377
	0.4442	0.4593
Fig. 1H
the number of surviving fetuses	Control	Astragalus
	13	13
	10	10
	5	7
	10	13
	12	10
	11	14
	10	13
	11	15
