# Supplementary material for: The protective influence of Astragalus on rat models of preeclampsia
Source: PLoS One. 2025 Dec 12;20(12):e0337583. doi: 10.1371/journal.pone.0337583 (PMC12700390; doi:10.1371/journal.pone.0337583)
Supplement: S5.2 Data — (XLSX) [file pone.0337583.s006.xlsx]

## Sheet: Sheet1
				Average	Blank average value	standard average	(measured value-blank) / (standard-blank)*0.526
blank	0.3429	0.3422	0.339	0.341367			24h Urinary protein concentration (g/L)
standard	0.5204	0.5147	0.543	0.526033
Control
2(GD12)	0.4604	0.4704	0.4397	0.456833	0.3414	0.526	0.328916
5(GD12)	0.4214	0.4196	0.4422	0.427733	0.3414	0.526	0.245999
12(GD12)	0.4303	0.4312	0.4955	0.452333	0.3414	0.526	0.316094
13(GD12)	0.4311	0.4195	0.4153	0.421967	0.3414	0.526	0.229567
14(GD12)	0.4087	0.4431	0.413	0.4216	0.3414	0.526	0.228522
103(GD12)	0.4249	0.451	0.4458	0.440567	0.3414	0.526	0.282566
105(GD12)	0.4428	0.4678	0.4612	0.457267	0.3414	0.526	0.330151
106(GD12)	0.4224	0.4333	0.4298	0.4285	0.3414	0.526	0.248183
2(GD19)	0.4478	0.4644	0.4567	0.4563	0.3414	0.526	0.327397
5(GD19)	0.4439	0.407	0.4249	0.425267	0.3414	0.526	0.23897
12(GD19)	0.4648	0.4563	0.4529	0.458	0.3414	0.526	0.332241
13(GD19)	0.4227	0.415	0.4453	0.427667	0.3414	0.526	0.245809
14(GD19)	0.4117	0.4645	0.4818	0.452667	0.3414	0.526	0.317044
103(GD19)	0.47	0.4702	0.4665	0.4689	0.3414	0.526	0.363299
105(GD19)	0.4335	0.4257	0.4624	0.440533	0.3414	0.526	0.282471
106(GD19)	0.4473	0.4621	0.4537	0.454367	0.3414	0.526	0.321888
Astragalus
1(GD12)	0.4356	0.4352	0.4288	0.4332	0.3414	0.526	0.261575
3(GD12)	0.4254	0.4692	0.47	0.454867	0.3414	0.526	0.323312
6(GD12)	0.459	0.4626	0.46	0.460533	0.3414	0.526	0.339459
7(GD12)	0.4785	0.4629	0.4265	0.455967	0.3414	0.526	0.326447
8(GD12)	0.4276	0.4239	0.4174	0.422967	0.3414	0.526	0.232416
10(GD12)	0.4013	0.4539	0.4139	0.423033	0.3414	0.526	0.232606
11(GD12)	0.407	0.436	0.4423	0.428433	0.3414	0.526	0.247993
401(GD12)	0.4355	0.4494	0.4441	0.443	0.3414	0.526	0.289499
1(GD19)	0.4238	0.4549	0.4621	0.446933	0.3414	0.526	0.300707
3(GD19)	0.4601	0.4721	0.4541	0.4621	0.3414	0.526	0.343923
6(GD19)	0.437	0.4335	0.4222	0.4309	0.3414	0.526	0.255022
7(GD19)	0.4583	0.4746	0.4676	0.466833	0.3414	0.526	0.35741
8(GD19)	0.465	0.4271	0.4364	0.442833	0.3414	0.526	0.289025
10(GD19)	0.4852	0.4208	0.4763	0.460767	0.3414	0.526	0.340124
11(GD19)	0.4611	0.4344	0.436	0.443833	0.3414	0.526	0.291874
401(GD19)	0.4594	0.4613	0.4515	0.4574	0.3414	0.526	0.330531
