# Supplementary material for: The protective influence of Astragalus on rat models of preeclampsia
Source: PLoS One. 2025 Dec 12;20(12):e0337583. doi: 10.1371/journal.pone.0337583 (PMC12700390; doi:10.1371/journal.pone.0337583)
Supplement: S6.1 Data — (XLSX) [file pone.0337583.s007.xlsx]

## Sheet: Sheet1
Fig. 2A
Systolic blood pressure
Control
GD0	113.667	107.333	112	108.667	104.667	114.667	109.667	114
GD6	103.667	111.333	113.333	112.667	113.667	112.333	108.667	105.333
GD12	106.333	107	113.667	112.667	110.667	113.333	110.667	102.333
GD15	114	109.333	112	111	107.667	107.667	111.333	105
GD18	112.667	108.667	114.333	112.333	109	113	106.333	106
GD20	107.333	105	108.667	110.667	106	113.333	109.333	111.333
PE
GD0	106.333	104.667	114.667	111.333	106.667	113.333	108.333	108
GD6	110.333	111	110.667	108.667	109	112	112.667	108.333
GD12	112	107.333	113.667	108	110.667	113	113.667	110.667
GD15	143.667	148	143.667	140.667	149	145	154	150
GD18	144.333	150	148.667	148	154	146.333	151	152.667
GD20	143.333	147.333	146.667	144	146.667	145.667	152.333	152.333
PE+Astragalus
GD0	110	105.333	109.667	113	108.333	108.333	104.667	113.667
GD6	110.667	110.667	102	110	112.333	110.333	109.667	115
GD12	101.333	107.667	103.333	112.667	111.333	108.667	107.333	110
GD15	150	152.667	146	151	149.667	143.667	146.667	143.667
GD18	131.333	125.667	131.333	125.333	129.333	123.667	126.333	125
GD20	127.333	120	122.667	125	123.333	127	124	122.333
Fig. 2B
Diastolic blood pressure
Control
GD0	88	80.6667	86.6667	81	78	86.3333	81.3333	87.3333
GD6	77.6667	86.3333	86.3333	84.6667	84.3333	85	79.3333	79.6667
GD12	83.6667	82	85.6667	84.6667	83	86.6667	88	78.6667
GD15	87	84	86	82	83	79	84.6667	80
GD18	84.3333	81.6667	85.6667	85.3333	84.3333	86	80.6667	82
GD20	81.6667	80.3333	82.3333	83	80.6667	87	83	83.3333
PE
GD0	83.3333	82	85.6667	82.6667	78.6667	86.6667	81.6667	82
GD6	82.6667	86.3333	82.3333	81.3333	81	85.6667	85.3333	80.3333
GD12	85	81.3333	85.6667	82	84	86	87	85.3333
GD15	115.667	123.667	115.333	115.667	122.333	122	130	121.333
GD18	116.667	124.333	122.333	124.333	128.333	117.333	124.333	130.667
GD20	120	122.667	121.333	123	123.667	121.333	125.667	128
PE+Astragalus
GD0	86	81.6667	85	86	84.6667	81.6667	81.6667	86
GD6	86	86.6667	77.3333	84.6667	84.3333	83	83.6667	86.3333
GD12	78.3333	84.6667	80.3333	86	86.3333	87	80.6667	82.6667
GD15	125.667	128	122.333	123.333	123.333	119.667	120.667	122
GD18	108	98	102	98.6667	102	103	102.333	95.3333
GD20	106	93.3333	95	97.3333	96.6667	98	97.3333	99.6667
Fig. 2C
24 h proteinuria
Control
GD12	0.260969	0.227413	0.423348	0.232815	0.564429	0.637359	0.342522	0.342522
GD19	0.342003	0.353534	0.255879	0.234685	0.500953	0.448073	0.386363	0.475396
PE
GD12	0.594869	0.462618	0.249126	0.256086	0.339198	0.42875	0.328185	0.517471
GD19	0.950688	0.882018	0.81584	0.569312	0.984972	0.694602	0.706134	0.770233
PE+Astragalus
GD12	0.363715	0.299512	0.414206	0.231984	0.301382	0.412543	0.294733	0.583025
GD19	0.41379	0.412959	0.486097	0.266891	0.329744	0.450982	0.356547	0.525782
Fig. 2D
Fetal body length(mm)
Control	PE	PE+Astragalus
34.8182	34.4615	41.75
34.9	31.9	32.0833
36.4545	31.375	35.5833
33.4667	33.0833	35.5333
33.6875	32	37.5833
32.0833	27	33.5
36.5	32.3333	35.2
41.9	31.7333	35.6
Fig. 2E
Fetal weight (g)
Control	PE	PE+Astragalus
4.0818	3.8046	6.1613
3.895	3.135	3.5208
4.7773	3.2863	3.9717
4.2173	3.6675	4.0167
3.7669	2.9288	4.5542
3.1383	3.335	3.37
4.5971	3.506	4.689
6.419	3.1927	5.147
Fig. 2F
Placental weight (g)
Control	PE	PE+Astragalus
0.4936	0.4246	0.4188
0.44	0.451	0.4325
0.4882	0.4113	0.5533
0.4827	0.4533	0.418
0.4538	0.3838	0.505
0.5383	0.3967	0.4563
0.485	0.415	0.525
0.577	0.453	0.536
Fig. 2G
Placental diameter (mm)
Control	PE	PE+Astragalus
13.8182	12.2308	13
12.7	13.1	13.9167
13.8182	12	13.1667
13.2	12.25	12.4
12.6875	11.75	13.1667
12.6667	12	12.125
12.5	11.6667	12.4
13	12.4	12.8
Fig. 2H
Number of surviving fetuses
Control	PE	PE+Astragalus
11	13	8
10	10	12
11	8	12
15	12	15
16	8	12
12	3	8
14	6	10
10	10	10
Fig. 2I
Number of fetal resorptions
	PE	PE+Astragalus
	1	2
	3	2
	6	2
	3	0
	4	1
	9	3
	6	2
	2	3
