# Supplementary material for: The protective influence of Astragalus on rat models of preeclampsia
Source: PLoS One. 2025 Dec 12;20(12):e0337583. doi: 10.1371/journal.pone.0337583 (PMC12700390; doi:10.1371/journal.pone.0337583)
Supplement: S6.2 Data — (XLS) [file pone.0337583.s008.xls]

## Sheet: Sheet1
				Average	Blank average value	standard average	（measured value-blank）/（standard-blank）*0.4568
blank	0.3146	0.3067	0.3095	0.310267			24h Urinary protein concentration（g/L）
standard	0.4604	0.4576	0.4525	0.456833
Control
105（GD12)	0.4049	0.3911	0.386	0.394	0.310267	0.456833	0.260969
105(GD19)	0.4213	0.4259	0.4128	0.42	0.310267	0.456833	0.342003
107（GD12）	0.3955	0.3701	0.3841	0.383233	0.310267	0.456833	0.227413
107(GD19)	0.418	0.4317	0.4214	0.4237	0.310267	0.456833	0.353534
106(GD12)	0.4546	0.4317	0.452	0.4461	0.310267	0.456833	0.423348
106(GD19)	0.4033	0.3992	0.3746	0.392367	0.310267	0.456833	0.255879
108(GD12)	0.3711	0.3912	0.3926	0.384967	0.310267	0.456833	0.232815
108(GD19)	0.3915	0.3812	0.384	0.385567	0.310267	0.456833	0.234685
109(GD12)	0.4975	0.4742	0.5024	0.491367	0.310267	0.456833	0.564429
109(GD19)	0.4843	0.4562	0.4725	0.471	0.310267	0.456833	0.500953
110(GD12)	0.5103	0.5258	0.5082	0.514767	0.310267	0.456833	0.637359
110(GD19)	0.5346	0.545	0.5301	0.536567	0.310267	0.456833	0.705303
101(GD12)	0.4249	0.4186	0.417	0.420167	0.310267	0.456833	0.342522
101(GD19)	0.4913	0.4235	0.4473	0.454033	0.310267	0.456833	0.448073
102(GD12)	0.4249	0.4186	0.417	0.420167	0.310267	0.456833	0.342522
102(GD19)	0.4327	0.4295	0.4405	0.434233	0.310267	0.456833	0.386363
103(GD12)	0.4389	0.4501	0.4581	0.449033	0.310267	0.456833	0.43249
103(GD19)	0.4608	0.458	0.4696	0.4628	0.310267	0.456833	0.475396
104(GD12)	0.3995	0.3933	0.4151	0.402633	0.310267	0.456833	0.287876
104(GD19)	0.3789	0.4012	0.4303	0.403467	0.310267	0.456833	0.290474
PE
209(GD12)	0.4984	0.5005	0.5045	0.501133	0.310267	0.456833	0.594869
209(GD19)	0.5952	0.6048	0.6459	0.6153	0.310267	0.456833	0.950688
211(GD12)	0.4593	0.4536	0.4632	0.4587	0.310267	0.456833	0.462618
211(GD19)	0.608	0.584	0.5878	0.593267	0.310267	0.456833	0.882018
207(GD12)	0.3877	0.3998	0.3831	0.3902	0.310267	0.456833	0.249126
207(GD19)	0.5895	0.5665	0.5601	0.572033	0.310267	0.456833	0.81584
206(GD12)	0.3923	0.397	0.388	0.392433	0.310267	0.456833	0.256086
206(GD19)	0.5006	0.49	0.4882	0.492933	0.310267	0.456833	0.569312
202(GD12)	0.5341	0.5332	0.5564	0.541233	0.310267	0.456833	0.719847
202(GD19)	0.66	0.6216	0.5973	0.6263	0.310267	0.456833	0.984972
208(GD12)	0.4151	0.4341	0.4081	0.4191	0.310267	0.456833	0.339198
208(GD19)	0.5028	0.586	0.5106	0.533133	0.310267	0.456833	0.694602
203(GD12)	0.453	0.4387	0.4518	0.447833	0.310267	0.456833	0.42875
203(GD19)	0.5435	0.5422	0.5248	0.536833	0.310267	0.456833	0.706134
204(GD12)	0.4012	0.4183	0.4272	0.415567	0.310267	0.456833	0.328185
204(GD19)	0.5432	0.5303	0.5987	0.5574	0.310267	0.456833	0.770233
210(GD12)	0.4664	0.4851	0.4774	0.4763	0.310267	0.456833	0.517471
210(GD19)	0.6181	0.5919	0.6781	0.629367	0.310267	0.456833	0.99453
205(GD12)	0.4626	0.4638	0.4807	0.469033	0.310267	0.456833	0.494823
205(GD19)	0.5521	0.5482	0.585	0.561767	0.310267	0.456833	0.783843
PE+Astragalus
001(GD12)	0.4329	0.4239	0.4241	0.426967	0.310267	0.456833	0.363715
001(GD19)	0.4311	0.4567	0.4413	0.443033	0.310267	0.456833	0.41379
007(GD12)	0.4091	0.3987	0.4113	0.406367	0.310267	0.456833	0.299512
007(GD19)	0.4705	0.4336	0.4242	0.442767	0.310267	0.456833	0.412959
008(GD12)	0.4313	0.4362	0.462	0.443167	0.310267	0.456833	0.414206
008(GD19)	0.4408	0.481	0.4769	0.466233	0.310267	0.456833	0.486097
009(GD12)	0.4196	0.3664	0.3681	0.3847	0.310267	0.456833	0.231984
009(GD19)	0.3978	0.4316	0.3583	0.3959	0.310267	0.456833	0.266891
010(GD12)	0.4177	0.4195	0.3837	0.406967	0.310267	0.456833	0.301382
010(GD19)	0.419	0.3745	0.4547	0.416067	0.310267	0.456833	0.329744
012(GD12)	0.4376	0.4701	0.4202	0.442633	0.310267	0.456833	0.412543
012(GD19)	0.4133	0.4648	0.4868	0.454967	0.310267	0.456833	0.450982
011(GD12)	0.4	0.4169	0.3976	0.404833	0.310267	0.456833	0.294733
011(GD19)	0.4141	0.4285	0.4314	0.424667	0.310267	0.456833	0.356547
013(GD12)	0.3969	0.3832	0.4135	0.397867	0.310267	0.456833	0.27302
013(GD19)	0.4631	0.4645	0.5093	0.478967	0.310267	0.456833	0.525782
015(GD12)	0.4806	0.5702	0.4412	0.497333	0.310267	0.456833	0.583025
015(GD19)	0.521	0.5419	0.6144	0.5591	0.310267	0.456833	0.775531
014(GD12)	0.4673	0.4819	0.4484	0.465867	0.310267	0.456833	0.484954
014(GD19)	0.4231	0.4085	0.4132	0.414933	0.310267	0.456833	0.326212
