# Supplementary material for: The protective influence of Astragalus on rat models of preeclampsia
Source: PLoS One. 2025 Dec 12;20(12):e0337583. doi: 10.1371/journal.pone.0337583 (PMC12700390; doi:10.1371/journal.pone.0337583)
Supplement: S7.1 Data — (XLSX) [file pone.0337583.s009.xlsx]

## Sheet: Sheet1
Fig 3A
Serum sFlt-1
Control	PE	PE+Astragalus
66.65	278.325	88.925
62.15	155.475	75.825
39.0675	128.2	75.4
48.8225	180.575	62.525
49.01	201.675	80.075
Fig 3B
Serum PLGF
Control	PE	PE+Astragalus
370.95	159.175	320.875
229.1	104.25	273.325
295.575	93.85	220.15
242.225	93.05	218.675
334.825	132.925	319.975
Fig 3C
Serum sFlt-1/PLGF ratio
Control	PE	PE+Astragalus
0.1797	1.7485	0.2771
0.2713	1.4914	0.2774
0.1322	1.366	0.3425
0.2016	1.9406	0.2859
0.1464	1.5172	0.2503
Fig 3D
Serum nitrite
Control	PE	PE+Astragalus
8.5037	2.6963	9.363
7.9704	2.5778	7.6444
4.3556	1.1852	6.6667
3.6741	1.6	7.4667
6.1333	1.3037	4.6519
Fig 3E
Nitrite in placental tissue
Control	PE	PE+Astragalus
2087.3	868.467	2074.48
3266.76	1393.88	2565.38
2222.97	1258.53	3282.8
2661.85	1230.61	2640.08
2503.85	1377.16	2019.13
