# Supplementary material for: The protective influence of Astragalus on rat models of preeclampsia
Source: PLoS One. 2025 Dec 12;20(12):e0337583. doi: 10.1371/journal.pone.0337583 (PMC12700390; doi:10.1371/journal.pone.0337583)
Supplement: S7.2 Data — (XLSX) [file pone.0337583.s010.xlsx]

## Sheet: Sheet1
				average
blank	0.0436	0.0439	0.0434	0.0436333
standard	0.1982	0.1983	0.1966	0.1977
				measured value					Cpr	Nitrite in placental tissue
Control				average	blank	measured value-blank	standard-blank	(measured value-blank)/(standard-blank)*100	(g/ml)	(umol/gprot)
104	0.0868	0.0872	0.0876	0.0872	0.0436	0.0436	0.1541	28.2933	0.013555	2087.3
105	0.112	0.1224	0.1309	0.121767	0.0436	0.0781667	0.1541	50.7246	0.0155275	3266.76
107	0.0922	0.0984	0.0952	0.0952667	0.0436	0.0516667	0.1541	33.528	0.0150825	2222.97
108	0.102	0.1033	0.1167	0.107333	0.0436	0.0637333	0.1541	41.3584	0.0155375	2661.85
109	0.0994	0.099	0.1003	0.0995667	0.0436	0.0559667	0.1541	36.3184	0.014505	2503.85
110	0.1051	0.0973	0.1081	0.1035	0.0436	0.0599	0.1541	38.8709	0.01542	2520.81
PE
203	0.057	0.0611	0.0665	0.0615333	0.0436	0.0179333	0.1541	11.6375	0.0134	868.468
205	0.0769	0.078	0.0781	0.0776667	0.0436	0.0340667	0.1541	22.1069	0.01586	1393.87
206	0.072	0.0731	0.0737	0.0729333	0.0436	0.0293333	0.1541	19.0353	0.015125	1258.53
207	0.083	0.0699	0.0716	0.0748333	0.0436	0.0312333	0.1541	20.2682	0.01647	1230.61
208	0.0815	0.0803	0.0804	0.0807333	0.0436	0.0371333	0.1541	24.0969	0.0174975	1377.16
211	0.0869	0.0782	0.078	0.0810333	0.0436	0.0374333	0.1541	24.2916	0.01664	1459.83
PE+Astragalus
8	0.0857	0.0888	0.0874	0.0873	0.0436	0.0437	0.1541	28.3582	0.01367	2074.48
11	0.099	0.1073	0.1029	0.103067	0.0436	0.0594667	0.1541	38.5897	0.0150425	2565.38
12	0.1194	0.1211	0.1269	0.122467	0.0436	0.0788667	0.1541	51.1789	0.01559	3282.8
13	0.1024	0.1044	0.1061	0.1043	0.0436	0.0607	0.1541	39.39	0.01492	2640.08
14	0.0859	0.0888	0.0946	0.0897667	0.0436	0.0461667	0.1541	29.9589	0.0148375	2019.13
15	0.1094	0.1121	0.1123	0.111267	0.0436	0.0676667	0.1541	43.9109	0.015335	2863.44
