# Supplementary material for: The protective influence of Astragalus on rat models of preeclampsia
Source: PLoS One. 2025 Dec 12;20(12):e0337583. doi: 10.1371/journal.pone.0337583 (PMC12700390; doi:10.1371/journal.pone.0337583)
Supplement: S7.3 Data — (XLSX) [file pone.0337583.s011.xlsx]

## Sheet: Sheet1
				average
blank	0.0446	0.0454	0.0451	0.0450333
standard	0.1533	0.164	0.1553	0.157533
			measured value					Serum nitrite (umol/L)
Control			average	average	blank	measured value-blank	standard-blank	(measured value-blank)/(standard-blank)*100*1
104	0.0502	0.0503	0.0632	0.0545667	0.045	0.00956667	0.1125	8.5037
105	0.0535	0.0545	0.0539	0.0539667	0.045	0.00896667	0.1125	7.97037
107	0.0534	0.0475	0.0488	0.0499	0.045	0.0049	0.1125	4.35556
108	0.0486	0.0458	0.053	0.0491333	0.045	0.00413333	0.1125	3.67407
109	0.0528	0.0555	0.0542	0.0541667	0.045	0.00916667	0.1125	8.14815
110	0.0512	0.0494	0.0551	0.0519	0.045	0.0069	0.1125	6.13333
PE
203	0.0475	0.0485	0.0481	0.0480333	0.045	0.00303333	0.1125	2.6963
204	0.0492	0.0473	0.0472	0.0479	0.045	0.0029	0.1125	2.57778
205	0.0454	0.0461	0.0475	0.0463333	0.045	0.00133333	0.1125	1.18519
206	0.0466	0.047	0.0468	0.0468	0.045	0.0018	0.1125	1.6
207	0.0455	0.0457	0.0463	0.0458333	0.045	0.000833333	0.1125	0.740741
208	0.0454	0.0473	0.0467	0.0464667	0.045	0.00146667	0.1125	1.3037
211	0.046	0.0457	0.0461	0.0459333	0.045	0.000933333	0.1125	0.82963
PE+Astragalus
8	0.0501	0.0524	0.0641	0.0555333	0.045	0.0105333	0.1125	9.36296
11	0.0502	0.0488	0.0618	0.0536	0.045	0.0086	0.1125	7.64444
12	0.0493	0.0511	0.0571	0.0525	0.045	0.0075	0.1125	6.66667
13	0.0544	0.053	0.0528	0.0534	0.045	0.0084	0.1125	7.46667
14	0.0475	0.0511	0.0521	0.0502333	0.045	0.00523333	0.1125	4.65185
15	0.0516	0.0515	0.0525	0.0518667	0.045	0.00686667	0.1125	6.1037
