# Supplementary material for: The protective influence of Astragalus on rat models of preeclampsia
Source: PLoS One. 2025 Dec 12;20(12):e0337583. doi: 10.1371/journal.pone.0337583 (PMC12700390; doi:10.1371/journal.pone.0337583)
Supplement: S7.4 Data — (XLSX) [file pone.0337583.s012.xlsx]

## Sheet: Sheet1
Control			average OD value	dilution factor	Serum PLGF（pg/mL）
105	63.78	70.15	66.965	5	334.825
102	73.07	73.04	73.055	5	365.275
107	43.4	48.24	45.82	5	229.1
108	75.36	73.02	74.19	5	370.95
109	57.57	60.66	59.115	5	295.575
103	48.77	48.12	48.445	5	242.225
PE
204	21.51	20.19	20.85	5	104.25
205	32.68	30.99	31.835	5	159.175
201	17.45	20.09	18.77	5	93.85
206	29.97	32.79	31.38	5	156.9
207	29.55	23.62	26.585	5	132.925
211	18.85	18.37	18.61	5	93.05
PE+Astragalus
8	64.72	63.63	64.175	5	320.875
11	54.49	54.84	54.665	5	273.325
12	42.89	45.17	44.03	5	220.15
13	43.9	46.17	45.035	5	225.175
14	64.19	63.8	63.995	5	319.975
15	44.23	43.24	43.735	5	218.675
