# Supplementary material for: The protective influence of Astragalus on rat models of preeclampsia
Source: PLoS One. 2025 Dec 12;20(12):e0337583. doi: 10.1371/journal.pone.0337583 (PMC12700390; doi:10.1371/journal.pone.0337583)
Supplement: S7.5 Data — (XLSX) [file pone.0337583.s013.xlsx]

## Sheet: Sheet1
Control			average OD value	dilution factor	Serum sFlt-1(ng/mL)
108	7.79	7.837	7.8135	5	39.0675
109	12.61	12.6	12.605	5	63.025
102	12.95	11.91	12.43	5	62.15
103	10.04	9.489	9.7645	5	48.8225
104	10.39	9.214	9.802	5	49.01
110	12.48	14.18	13.33	5	66.65
PE
201	42.57	38.1	40.335	5	201.675
204	30.6	29.75	30.175	5	150.875
205	31.78	30.41	31.095	5	155.475
206	26.86	24.42	25.64	5	128.2
207	35.77	36.46	36.115	5	180.575
208	58.51	52.82	55.665	5	278.325
PE+Astragalus
9	16.91	18.66	17.785	5	88.925
11	15.23	15.1	15.165	5	75.825
12	15.02	15.14	15.08	5	75.4
13	13.98	11.03	12.505	5	62.525
15	15.03	17	16.015	5	80.075
