# Supplementary material for: The protective influence of Astragalus on rat models of preeclampsia
Source: PLoS One. 2025 Dec 12;20(12):e0337583. doi: 10.1371/journal.pone.0337583 (PMC12700390; doi:10.1371/journal.pone.0337583)
Supplement: S8.1 Data — (XLSX) [file pone.0337583.s014.xlsx]

## Sheet: Sheet1
Fig.4A
Serum MDA level
Control	PE	PE+Astragalus
34.4444	137.037	30.3704
61.1111	153.333	75.1852
64.4444	129.63	95.5556
69.2593	384.074	66.2963
24.0741	290.481	23.7037
Fig.4B
Serum GSH-Px activity
Control	PE	PE+Astragalus
3040.21	2502.26	3006.12
3431.16	2452.2	2944.34
3342.74	2655.66	3441.81
4647.67	2569.37	3373.64
3712.38	2634.35	3392.81
Fig.4C
Serum SOD activity
Control	PE	PE+Astragalus
32.1347	19.6295	41.2295
46.7537	19.4695	48.5979
68.5053	18.4674	61.7179
52.96	21.8442	41.8863
29.6084	20.5726	26.6611
Fig.4D
Placental MDA
Control	PE	PE+Astragalus
11.3944	24.1546	13.8868
14.2574	32.5649	13.2864
10.9157	20.629	18.0088
11.7112	20.6806	15.0057
7.4627	28.5468	18.3314
