# Supplementary material for: The protective influence of Astragalus on rat models of preeclampsia
Source: PLoS One. 2025 Dec 12;20(12):e0337583. doi: 10.1371/journal.pone.0337583 (PMC12700390; doi:10.1371/journal.pone.0337583)
Supplement: S8.2 Data — (XLSX) [file pone.0337583.s015.xlsx]

## Sheet: Sheet1
				average	standard-blank
blank	0.0678	0.0671	0.0671	0.0673333	0.0751333		Serum GSH-Px activity(U/ml)= (Non enzyme tube-enzyme tube/standard-blankx20xNx0.1)/Tx10
standard	0.1446	0.1409	0.1419	0.142467
Control		Non enzyme tube		average		enzyme tube		average	Non enzyme tube-enzyme tube	standard-blank	Non enzyme tube-enzyme tube/standard-blank	C standard（20）	N=6	Sample size=0.1ml	T=5	dilution=10	Serum GSH-Px activity（U/ml)
107	0.3569	0.3363	0.3478	0.347	0.2137	0.1979	0.1931	0.201567	0.145433	0.0751	1.93653	38.7306	232.383	2323.83	464.767	10	4647.67
106	0.309	0.3078	0.3126	0.3098	0.2051	0.204	0.1982	0.202433	0.107367	0.0751	1.42965	28.593	171.558	1715.58	343.116	10	3431.16
103	0.3319	0.3264	0.3233	0.3272	0.218	0.232	0.2178	0.2226	0.1046	0.0751	1.39281	27.8562	167.137	1671.37	334.274	10	3342.74
110	0.3495	0.3524	0.3533	0.351733	0.2184	0.2212	0.2263	0.221967	0.129767	0.0751	1.72792	34.5584	207.35	2073.5	414.7	10	4147
104	0.3246	0.3239	0.3396	0.329367	0.2198	0.2123	0.2075	0.2132	0.116167	0.0751	1.54683	30.9365	185.619	1856.19	371.238	10	3712.38
102	0.3037	0.3088	0.3183	0.310267	0.2266	0.1984	0.2204	0.215133	0.0951333	0.0751	1.26676	25.3351	152.011	1520.11	304.021	10	3040.21
PE
203	0.3071	0.3126	0.3132	0.310967	0.228	0.2247	0.2309	0.227867	0.0831	0.0751	1.10652	22.1305	132.783	1327.83	265.566	10	2655.66
208	0.3137	0.3117	0.3117	0.312367	0.23	0.2223	0.2264	0.226233	0.0861333	0.0751	1.14692	22.9383	137.63	1376.3	275.26	10	2752.6
204	0.315	0.3179	0.3292	0.3207	0.2357	0.236	0.2408	0.2375	0.0832	0.0751	1.10786	22.1571	132.943	1329.43	265.885	10	2658.85
206	0.3376	0.3228	0.3264	0.328933	0.2532	0.248	0.2444	0.248533	0.0804	0.0751	1.07057	21.4115	128.469	1284.69	256.937	10	2569.37
210	0.3221	0.3134	0.3297	0.321733	0.2384	0.2394	0.2401	0.2393	0.0824333	0.0751	1.09765	21.953	131.718	1317.18	263.435	10	2634.35
211	0.3435	0.3143	0.3309	0.329567	0.2605	0.2468	0.2465	0.251267	0.0783	0.0751	1.04261	20.8522	125.113	1251.13	250.226	10	2502.26
207	0.3131	0.3241	0.3203	0.319167	0.2537	0.2392	0.2344	0.242433	0.0767333	0.0751	1.02175	20.435	122.61	1226.1	245.22	10	2452.2
PE+Astragalus
12	0.32	0.3222	0.3313	0.3245	0.2333	0.2302	0.2278	0.230433	0.0940667	0.0751	1.25255	25.051	150.306	1503.06	300.613	10	3006.13
13	0.3331	0.3273	0.3409	0.333767	0.2473	0.2384	0.2392	0.241633	0.0921333	0.0751	1.22681	24.5362	147.217	1472.17	294.434	10	2944.34
14	0.3337	0.3233	0.3398	0.332267	0.2254	0.2298	0.2185	0.224567	0.1077	0.0751	1.43409	28.6818	172.091	1720.91	344.181	10	3441.81
8	0.3197	0.3142	0.3333	0.3224	0.2207	0.2161	0.2137	0.216833	0.105567	0.0751	1.40568	28.1136	168.682	1686.82	337.364	10	3373.64
15	0.3214	0.3155	0.3188	0.318567	0.2347	0.2273	0.2335	0.231833	0.0867333	0.0751	1.1549	23.0981	138.589	1385.89	277.177	10	2771.77
11	0.3285	0.3013	0.3594	0.329733	0.2307	0.2188	0.2212	0.223567	0.106167	0.0751	1.41367	28.2734	169.64	1696.4	339.281	10	3392.81
