# Supplementary material for: The protective influence of Astragalus on rat models of preeclampsia
Source: PLoS One. 2025 Dec 12;20(12):e0337583. doi: 10.1371/journal.pone.0337583 (PMC12700390; doi:10.1371/journal.pone.0337583)
Supplement: S8.3 Data — (XLSX) [file pone.0337583.s016.xlsx]

## Sheet: Sheet1
						Placental MDA (nmol/mg protein) =（measured value-blank/standard-blank）x 10 x protein concentration
				average
standard	0.0435	0.0433	0.043	0.0432667
blank	0.0448	0.0431	0.0436	0.0438333						protein concentration
Control					blank	measured value-blank	standard-blank	（measured value-blank/standard-blank）	10nmol/ml	（mg/ml）	Placental MDA（nmol/mg protein）
108	0.0451	0.045	0.0518	0.0473	0.0433	0.004	0.005	0.8	8	0.7021	11.3944
103	0.0474	0.0475	0.0483	0.0477333	0.0433	0.00443333	0.005	0.886667	8.86667	0.6219	14.2574
106	0.0463	0.046	0.0497	0.0473333	0.0433	0.00403333	0.005	0.806667	8.06667	0.739	10.9157
109	0.0461	0.0469	0.0472	0.0467333	0.0433	0.00343333	0.005	0.686667	6.86667	0.7492	9.16533
110	0.0456	0.0455	0.0451	0.0454	0.0433	0.0021	0.005	0.42	4.2	0.5628	7.46269
105	0.048	0.0474	0.0493	0.0482333	0.0433	0.00493333	0.005	0.986667	9.86667	0.8425	11.7112
PE
201	0.048	0.0477	0.0507	0.0488	0.0433	0.0055	0.005	1.1	11	0.4554	24.1546
207	0.048	0.0481	0.0502	0.0487667	0.0433	0.00546667	0.005	1.09333	10.9333	0.4847	22.5569
209	0.0507	0.0494	0.0481	0.0494	0.0433	0.0061	0.005	1.22	12.2	0.5914	20.629
210	0.05	0.0509	0.0557	0.0522	0.0433	0.0089	0.005	1.78	17.8	0.5466	32.5649
211	0.0503	0.0504	0.0524	0.0510333	0.0433	0.00773333	0.005	1.54667	15.4667	0.5418	28.5468
212	0.0478	0.0478	0.0508	0.0488	0.0433	0.0055	0.005	1.1	11	0.5319	20.6806
PE+Astragalus
14	0.0476	0.0482	0.0481	0.0479667	0.0433	0.00466667	0.005	0.933333	9.33333	0.6721	13.8868
13	0.0468	0.0481	0.0486	0.0478333	0.0433	0.00453333	0.005	0.906667	9.06667	0.6824	13.2864
15	0.0479	0.0484	0.0494	0.0485667	0.0433	0.00526667	0.005	1.05333	10.5333	0.5849	18.0088
12	0.0475	0.048	0.0489	0.0481333	0.0433	0.00483333	0.005	0.966667	9.66667	0.6442	15.0057
11	0.0474	0.0492	0.0499	0.0488333	0.0433	0.00553333	0.005	1.10667	11.0667	0.6037	18.3314
