# Supplementary material for: The protective influence of Astragalus on rat models of preeclampsia
Source: PLoS One. 2025 Dec 12;20(12):e0337583. doi: 10.1371/journal.pone.0337583 (PMC12700390; doi:10.1371/journal.pone.0337583)
Supplement: S8.4 Data — (XLSX) [file pone.0337583.s017.xlsx]

## Sheet: Sheet1
								Serum MDA level（nmol/mL）=（measured value-blank/standard-blank）x10x1
				average
standard	0.0437	0.0471	0.0442	0.045
blank	0.044	0.0432	0.0451	0.0441				Serum MDA level（nmol/mL）
					blank	measured value-blank	standard-blank	（measured value-blank/standard-blank）*10*1
Control
102	0.0464	0.0459	0.0493	0.0472	0.0441	0.0031	0.0009	34.4444
106	0.046	0.0469	0.0459	0.0462667	0.0441	0.00216667	0.0009	24.0741
103	0.0548	0.0514	0.0517	0.0526333	0.0441	0.00853333	0.0009	94.8148
109	0.0506	0.0512	0.047	0.0496	0.0441	0.0055	0.0009	61.1111
104	0.0493	0.0491	0.0513	0.0499	0.0441	0.0058	0.0009	64.4444
110	0.0464	0.0459	0.0587	0.0503333	0.0441	0.00623333	0.0009	69.2593
PE
204	0.0446	0.0687	0.056	0.0564333	0.0441	0.0123333	0.0009	137.037
207	0.0824	0.0461	0.0452	0.0579	0.0441	0.0138	0.0009	153.333
208	0.0452	0.05	0.0721	0.0557667	0.0441	0.0116667	0.0009	129.63
210	0.0923	0.0939	0.0498	0.0786667	0.0441	0.0345667	0.0009	384.074
211	0.2645	0.0484	0.0509	0.121267	0.0441	0.0771667	0.0009	857.407
206	0.0595	0.02693	0.1243	0.0702433	0.0441	0.0261433	0.0009	290.481
PE+Astragalus
8	0.0475	0.0487	0.0554	0.0505333	0.0441	0.00643333	0.0009	71.4815
14	0.046	0.0541	0.0525	0.0508667	0.0441	0.00676667	0.0009	75.1852
12	0.0539	0.0524	0.0518	0.0527	0.0441	0.0086	0.0009	95.5556
13	0.0465	0.0469	0.0471	0.0468333	0.0441	0.00273333	0.0009	30.3704
11	0.0445	0.0469	0.0588	0.0500667	0.0441	0.00596667	0.0009	66.2963
15	0.0448	0.0448	0.0491	0.0462333	0.0441	0.00213333	0.0009	23.7037
