# Supplementary material for: The protective influence of Astragalus on rat models of preeclampsia
Source: PLoS One. 2025 Dec 12;20(12):e0337583. doi: 10.1371/journal.pone.0337583 (PMC12700390; doi:10.1371/journal.pone.0337583)
Supplement: S8.5 Data — (XLSX) [file pone.0337583.s018.xlsx]

## Sheet: Sheet1
				average	Comparison hole-Compare with blank holes
Comparison hole	0.5189	0.5189	0.5212	0.519667	0.475
Compare with blank holes	0.0478	0.0431	0.0431	0.0446667
											Measurement hole-Measure blank holes/
Control	Measurement hole			average	Measure blank holes			average	Measurement hole-Measure blank holes	Comparison hole-Compare with blank holes	Comparison hole-Compare with blank holes	1-L		SOD inhibition rate			System dilution factor(12)	Sample dilution factor(5)	Serum SOD activity(U/mL)
103	0.4533	0.4442	0.4416	0.446367	0.0619	0.0613	0.0622	0.0618	0.384567	0.475	0.809614	0.190386	1	0.190386	0.5	0.380772	12	5	22.8463
109	0.3518	0.328	0.3482	0.342667	0.0583	0.0503	0.0496	0.0527333	0.289933	0.475	0.610386	0.389614	1	0.389614	0.5	0.779228	12	5	46.7537
102	0.3882	0.3798	0.3823	0.383433	0.1162	0.1182	0.1198	0.118067	0.265367	0.475	0.558667	0.441333	1	0.441333	0.5	0.882667	12	5	52.96
104	0.4273	0.4177	0.4173	0.420767	0.0632	0.0635	0.0622	0.0629667	0.3578	0.475	0.753263	0.246737	1	0.246737	0.5	0.493474	12	5	29.6084
108	0.2995	0.2783	0.2771	0.284967	0.0805	0.0805	0.0824	0.0811333	0.203833	0.475	0.429123	0.570877	1	0.570877	0.5	1.14175	12	5	68.5053
110	0.4347	0.4229	0.4237	0.4271	0.0805	0.0791	0.0783	0.0793	0.3478	0.475	0.732211	0.267789	1	0.267789	0.5	0.535579	12	5	32.1347
PE
201	0.4666	0.4538	0.4424	0.454267	0.0568	0.0583	0.0558	0.0569667	0.3973	0.475	0.836421	0.163579	1	0.163579	0.5	0.327158	12	5	19.6295
202	0.442	0.4391	0.4563	0.4458	0.0487	0.0473	0.0476	0.0478667	0.397933	0.475	0.837754	0.162246	1	0.162246	0.5	0.324491	12	5	19.4695
204	0.5483	0.559	0.5767	0.561333	0.1593	0.157	0.162	0.159433	0.4019	0.475	0.846105	0.153895	1	0.153895	0.5	0.307789	12	5	18.4674
208	0.4419	0.4373	0.4503	0.443167	0.0551	0.0546	0.0542	0.0546333	0.388533	0.475	0.817965	0.182035	1	0.182035	0.5	0.36407	12	5	21.8442
205	0.4334	0.4601	0.4407	0.444733	0.0552	0.0578	0.0546	0.0558667	0.388867	0.475	0.818667	0.181333	1	0.181333	0.5	0.362667	12	5	21.76
211	0.5019	0.4943	0.5093	0.501833	0.1066	0.1096	0.1086	0.108267	0.393567	0.475	0.828561	0.171439	1	0.171439	0.5	0.342877	12	5	20.5726
PE+Astragalus
11	0.3743	0.3686	0.3538	0.365567	0.0541	0.0545	0.0527	0.0537667	0.3118	0.475	0.656421	0.343579	1	0.343579	0.5	0.687158	12	5	41.2295
12	0.3957	0.3791	0.3907	0.3885	0.0783	0.0807	0.0789	0.0793	0.3092	0.475	0.650947	0.349053	1	0.349053	0.5	0.698105	12	5	41.8863
13	0.2981	0.2407	0.2943	0.2777	0.0517	0.0474	0.0419	0.047	0.2307	0.475	0.485684	0.514316	1	0.514316	0.5	1.02863	12	5	61.7179
14	0.4448	0.4371	0.4204	0.4341	0.077	0.0755	0.0756	0.0760333	0.358067	0.475	0.753825	0.246175	1	0.246175	0.5	0.492351	12	5	29.5411
15	0.4042	0.4085	0.4107	0.4078	0.0516	0.0511	0.0514	0.0513667	0.356433	0.475	0.750386	0.249614	1	0.249614	0.5	0.499228	12	5	29.9537
8	0.4148	0.4175	0.425	0.4191	0.0498	0.049	0.0501	0.0496333	0.369467	0.475	0.777825	0.222175	1	0.222175	0.5	0.444351	12	5	26.6611
9	0.3335	0.3343	0.329	0.332267	0.0498	0.049	0.0501	0.0496333	0.282633	0.475	0.595018	0.404982	1	0.404982	0.5	0.809965	12	5	48.5979
