# Supplementary material for: The protective influence of Astragalus on rat models of preeclampsia
Source: PLoS One. 2025 Dec 12;20(12):e0337583. doi: 10.1371/journal.pone.0337583 (PMC12700390; doi:10.1371/journal.pone.0337583)
Supplement: S9.1 Data — (XLSX) [file pone.0337583.s019.xlsx]

## Sheet: Sheet1
Fig. 5B
positive expression Area(%)
	Control				PE				PE+Astragalus
Bcl-2	55.829	53.113	50.814	52.613	35.944	34.239	25.867	26.921	50.054	47.609	47.806	49.255
Bax	27.616	30.093	27.836	31.102	54.282	52.482	50.777	53.193	28.28	31.895	33.798	32.705
Caspase3	23.707	24.165	25.199	23.571	51.017	55.024	57.345	53.896	27.787	24.936	29.404	26.992
Fig. 5C
Positive expression Area Bax/Bcl-2 ratio
Control	PE	PE+Astragalus
0.494653	1.51018	0.56499
0.566584	1.53281	0.669936
0.547802	1.963	0.706982
0.591147	1.97589	0.663994
Fig.5D
Protein expression Bax/Bcl-2 ratio
Control	PE	PE+Astragalus
0.858657	2.59019	1.41332
0.504824	2.64903	0.763566
0.476855	2.05381	0.749244
0.746657	2.00289	0.974066
Fig. 5F
Relative placental Bax protein
Control	PE	PE+Astragalus
0.837637	1.35217	0.901905
0.541462	1.20861	0.63216
0.505255	1.04909	0.782475
0.71414	1.11843	0.861127
Fig. 5G
Relative placental Bcl-2 protein
Control	PE	PE+Astragalus
0.97552	0.522036	0.638144
1.07257	0.456245	0.827905
1.05956	0.510798	1.04435
0.95645	0.558408	0.884055
Fig. 5H
Relative placental Caspase3 protein
Control	PE	PE+Astragalus
0.536927	0.919418	0.809178
0.516846	0.99063	0.750567
0.454173	1.03685	0.55623
0.66698	1.04195	0.624296
Fig. 5I
Relative placental Bax mRNA
Control	PE	PE+Astragalus
0.787611	1.78454	0.976408
0.859889	1.80111	0.203376
0.252127	2.13202	0.626573
0.226182	1.48681	0.245233
Fig. 5J
Relative placental Bcl-2 mRNA
Control	PE	PE+Astragalus
1.65736	0.22987	1.29734
0.90264	0.392897	0.811627
1.25025	0.383923	1.00386
2.00772	0.1348	1.07095
Fig. 5K
Relative placental Caspase3 mRNA
Control	PE	PE+Astragalus
0.67778	1.74379	0.642702
1.08841	1.61577	0.431936
0.489333	1.20488	0.91524
0.594146	1.77632	1.1294
Fig 5L
mRNA expression Bax/Bcl-2 ratio
Control	PE	PE+Astragalus
0.47522	7.76328	0.752623
0.952638	4.58419	0.250578
0.20166	5.55325	0.624165
0.112656	11.0298	0.228986
