# Supplementary material for: The protective influence of Astragalus on rat models of preeclampsia
Source: PLoS One. 2025 Dec 12;20(12):e0337583. doi: 10.1371/journal.pone.0337583 (PMC12700390; doi:10.1371/journal.pone.0337583)
Supplement: S9.2 Data — (XLSX) [file pone.0337583.s020.xlsx]

## Sheet: Sheet1
10.28.1.B1		target protein	β-actin	target protein/β-actin
	Control	35819	42762	0.837637
	PE	58255.1	43082.7	1.35217
	PE+Astragalus	36370.5	40326.3	0.901905
11.1.1.B1
	Control	15804.3	31279.9	0.505255
	PE	32711.2	31180.7	1.04909
	PE+Astragalus	21598.8	27603.1	0.782475
11.10.1.B1
	Control	26903.6	49687	0.541462
	PE	58157.1	48119.1	1.20861
	PE+Astragalus	31765.1	50248.5	0.63216
11.14.2.B2
	Control	34910.8	48885.1	0.71414
	PE	50538.5	45186.9	1.11843
	PE+Astragalus	37180.5	43176.6	0.861127
