# Supplementary material for: The protective influence of Astragalus on rat models of preeclampsia
Source: PLoS One. 2025 Dec 12;20(12):e0337583. doi: 10.1371/journal.pone.0337583 (PMC12700390; doi:10.1371/journal.pone.0337583)
Supplement: S9.3 Data — (XLSX) [file pone.0337583.s021.xlsx]

## Sheet: Sheet1
Sample Name	Gene Name	Cq	β-actin	△CT	Average	Control average	△△CT	2^(-△△CT)
Control
104	Bax	26.98	19.93	7.05	6.88667	7.44889	-0.562222	1.47654
104	Bax	27.08	19.92	7.16
104	Bax	26.87	20.42	6.45
107	Bax	24.97	17.11	7.86	7.79333		0.344444	0.787611
107	Bax	24.96	17.02	7.94
107	Bax	25.01	17.43	7.58
109	Bax	25.35	17.52	7.83	7.66667		0.217778	0.859889
109	Bax	24.78	17.85	6.93
109	Bax	25.69	17.45	8.24
108	Bax	29.13	19	10.13	9.43667		1.98778	0.252127
108	Bax	27.92	19.28	8.64
108	Bax	28.44	18.9	9.54
110	Bax	28.93	19.24	9.69	9.59333		2.14444	0.226182
110	Bax	28.54	19.4	9.14
110	Bax	29.14	19.19	9.95
PE
201	Bax	32.94	32.18	0.76	5.47667		-1.97222	3.92372
201	Bax	29.39	20.06	9.33
201	Bax	26.02	19.68	6.34
205	Bax	23.26	17.02	6.24	6.61333		-0.835556	1.78454
205	Bax	24.22	17.18	7.04
205	Bax	23.78	17.22	6.56
207	Bax	26.21	24.34	1.87	6.6		-0.848889	1.80111
207	Bax	28.69	17.99	10.7
207	Bax	24.29	17.06	7.23
208	Bax	25.58	28.47	-2.89	6.35667		-1.09222	2.13202
208	Bax	30.67	16.63	14.04
208	Bax	24.53	16.61	7.92
210	Bax	28.1	25.75	2.35	6.87667		-0.572222	1.48681
210	Bax	31.04	19.25	11.79
210	Bax	25.56	19.07	6.49
PE+Astragalus
8	Bax	24.9	17.25	7.65	7.48333		0.0344444	0.976408
8	Bax	28.67	17.27	11.4
8	Bax	28.25	17.2	11.05
11	Bax	24.94	16.7	8.24	9.74667		2.29778	0.203376
11	Bax	25.85	16.61	9.24
11	Bax	28.42	16.66	11.76
12	Bax	24.89	16.91	7.98	8.23		0.781111	0.581918
12	Bax	25.24	17.49	7.75
12	Bax	25.93	16.97	8.96
13	Bax	25.9	18.08	7.82	9.47667		2.02778	0.245233
13	Bax	27.34	18.05	9.29
13	Bax	29.45	18.13	11.32
14	Bax	24.74	17.05	7.69	8.12333		0.674444	0.626573
14	Bax	25.19	17.81	7.38
14	Bax	26.39	17.09	9.3
