# Supplementary material for: The protective influence of Astragalus on rat models of preeclampsia
Source: PLoS One. 2025 Dec 12;20(12):e0337583. doi: 10.1371/journal.pone.0337583 (PMC12700390; doi:10.1371/journal.pone.0337583)
Supplement: S9.4 Data — (XLSX) [file pone.0337583.s022.xlsx]

## Sheet: Sheet1
Sample Name	Gene Name	Cq	β-actin	△CT	Average	Control average	△△CT	2^(-△△CT)
Control
107	Bcl-2	29.21	17.39	11.82	11.1667	10.5856	0.581111	0.668449
107	Bcl-2	27.98	17.32	10.66
107	Bcl-2	28.9	17.88	11.02
109	Bcl-2	28.41	17.99	10.42	9.85667		-0.728889	1.65736
109	Bcl-2	28.08	18.96	9.12
109	Bcl-2	28.05	18.02	10.03
110	Bcl-2	28.13	17.54	10.59	10.7333		0.147778	0.90264
110	Bcl-2	28.15	17.53	10.62
110	Bcl-2	28.4	17.41	10.99
104	Bcl-2	30.14	19.93	10.21	10.2633		-0.322222	1.25025
104	Bcl-2	30.42	19.92	10.5
104	Bcl-2	30.5	20.42	10.08
105	Bcl-2	28.83	20.16	8.67	9.58		-1.00556	2.00772
105	Bcl-2	29.66	20.07	9.59
105	Bcl-2	30.24	19.76	10.48
PE
201	Bcl-2	29.41	16.7	12.71	12.7067		2.12111	0.22987
201	Bcl-2	28.81	16.61	12.2
201	Bcl-2	29.87	16.66	13.21
205	Bcl-2	29.45	17.19	12.26	11.9333		1.34778	0.392897
205	Bcl-2	29	17.65	11.35
205	Bcl-2	29.51	17.32	12.19
207	Bcl-2	28.96	16.91	12.05	11.9667		1.38111	0.383923
207	Bcl-2	29.14	17.49	11.65
207	Bcl-2	29.17	16.97	12.2
208	Bcl-2	29.5	17.25	12.25	12		1.41444	0.375154
208	Bcl-2	29.01	17.27	11.74
208	Bcl-2	29.21	17.2	12.01
210	Bcl-2	31.41	19.05	12.36	13.4767		2.89111	0.1348
210	Bcl-2	32.6	18.12	14.48
210	Bcl-2	31.48	17.89	13.59
PE+Astragalus
8	Bcl-2	28.63	18.08	10.55	10.21		-0.375556	1.29734
8	Bcl-2	28.64	18.05	10.59
8	Bcl-2	27.62	18.13	9.49
12	Bcl-2	27.98	17.02	10.96	10.8867		0.301111	0.811627
12	Bcl-2	28.44	17.18	11.26
12	Bcl-2	27.66	17.22	10.44
13	Bcl-2	30.48	20.28	10.2	10.58		-0.00555556	1.00386
13	Bcl-2	30.46	19.53	10.93
13	Bcl-2	30.04	19.43	10.61
14	Bcl-2	29.47	19.73	9.74	10.4867		-0.0988889	1.07095
14	Bcl-2	29.81	18.92	10.89
14	Bcl-2	29.47	18.64	10.83
15	Bcl-2	29.22	17.17	12.05	11.0333		0.447778	0.733171
15	Bcl-2	29.22	18.13	11.09
15	Bcl-2	27.15	17.19	9.96
