# Supplementary material for: The protective influence of Astragalus on rat models of preeclampsia
Source: PLoS One. 2025 Dec 12;20(12):e0337583. doi: 10.1371/journal.pone.0337583 (PMC12700390; doi:10.1371/journal.pone.0337583)
Supplement: S9.5 Data — (XLSX) [file pone.0337583.s023.xlsx]

## Sheet: Sheet1
11.1.2.C2		target protein	β-actin	target protein/β-actin
	Control	45351.5	46489.6	0.97552
	PE	24775.7	47459.7	0.522036
	PE+Astragalus	29742.1	46607.1	0.638144
11.6.2.C1
	Control	50485	43738	1.15426
	PE	31472	46560.9	0.675932
	PE+Astragalus	41429.2	45051.3	0.9196
11.14.2.C2
	Control	45119.1	42582.9	1.05956
	PE	24065.5	47113.4	0.510798
	PE+Astragalus	44554.5	42662.2	1.04435
11.6.1.C1
	Control	44034.5	46039.5	0.95645
	PE	26281.4	47064.9	0.558408
	PE+Astragalus	38704.4	43780.6	0.884055
11.6.2.C2
	Control	46743.3	43580.4	1.07257
	PE	20913	45837.3	0.456245
	PE+Astragalus	36969.3	44654.1	0.827905
