# Supplementary material for: The protective influence of Astragalus on rat models of preeclampsia
Source: PLoS One. 2025 Dec 12;20(12):e0337583. doi: 10.1371/journal.pone.0337583 (PMC12700390; doi:10.1371/journal.pone.0337583)
Supplement: S9.6 Data — (XLSX) [file pone.0337583.s024.xlsx]

## Sheet: Sheet1
12.15.1.CP.2		target protein	β-actin	target protein/β-actin
	Control	15950.7	29707.4	0.536927
	PE	27816.6	30254.6	0.919418
	PE+Astragalus	23907.4	29545.3	0.809178
12.15.1.CP.3
	Control	13625.1	26362	0.516846
	PE	29185.4	29461.4	0.99063
	PE+Astragalus	22946.4	30572.1	0.750567
12.15.2.CP.1
	Control	11741.9	25853.4	0.454173
	PE	25785.6	24869.2	1.03685
	PE+Astragalus	13223.2	23773	0.55623
12.15.2.CP.2
	Control	19416	29110.4	0.66698
	PE	29852.6	28650.6	1.04195
	PE+Astragalus	17103.3	27396.1	0.624296
12.17.2.CP.1
	Control	15677.3	27451.5	0.571093
	PE	28897.5	29067.5	0.994152
	PE+Astragalus	20102.7	26059	0.771433
