# Supplementary material for: The protective influence of Astragalus on rat models of preeclampsia
Source: PLoS One. 2025 Dec 12;20(12):e0337583. doi: 10.1371/journal.pone.0337583 (PMC12700390; doi:10.1371/journal.pone.0337583)
Supplement: S9.7 Data — (XLSX) [file pone.0337583.s025.xlsx]

## Sheet: Sheet1
Sample Name	Gene Name	Cq	β-actin	△CT	Average	Control average	△△CT	2^(-△△CT)
Control
104	Caspase-3	27.67	20.08	7.59	7.39667	7.83556	-0.438889	1.35556
104	Caspase-3	27.49	19.96	7.53
104	Caspase-3	27.3	20.23	7.07
105	Caspase-3	25.52	17.23	8.29	8.39667		0.561111	0.67778
105	Caspase-3	26.13	17.67	8.46
105	Caspase-3	25.92	17.48	8.44
106	Caspase-3	27.06	19.48	7.58	7.71333		-0.122222	1.08841
106	Caspase-3	26.98	19.26	7.72
106	Caspase-3	27.19	19.35	7.84
107	Caspase-3	26.11	17.19	8.92	8.86667		1.03111	0.489333
107	Caspase-3	26.15	17.22	8.93
107	Caspase-3	25.99	17.24	8.75
109	Caspase-3	26.71	18.14	8.57	8.58667		0.751111	0.594146
109	Caspase-3	26.79	18.14	8.65
109	Caspase-3	26.85	18.31	8.54
PE
201	Caspase-3	25.35	18.59	6.76	7.03333		-0.802222	1.74379
201	Caspase-3	25.64	18.48	7.16
201	Caspase-3	25.72	18.54	7.18
205	Caspase-3	27.15	19.91	7.24	7.14333		-0.692222	1.61577
205	Caspase-3	26.99	19.75	7.24
205	Caspase-3	27.06	20.11	6.95
207	Caspase-3	26.73	19.23	7.5	7.56667		-0.268889	1.20488
207	Caspase-3	26.72	19.23	7.49
207	Caspase-3	27.18	19.47	7.71
208	Caspase-3	26.08	18.98	7.1	7.00667		-0.828889	1.77632
208	Caspase-3	26.07	18.92	7.15
208	Caspase-3	25.86	19.09	6.77
210	Caspase-3	25.77	17.81	7.96	7.87333		0.0377778	0.974154
210	Caspase-3	25.78	17.84	7.94
210	Caspase-3	25.75	18.03	7.72
PE+Astragalus
11	Caspase-3	25.96	17.34	8.62	8.47333		0.637778	0.642702
11	Caspase-3	26.37	17.43	8.94
11	Caspase-3	25.6	17.74	7.86
12	Caspase-3	26.22	17.1	9.12	9.04667		1.21111	0.431936
12	Caspase-3	26.28	17.25	9.03
12	Caspase-3	26.44	17.45	8.99
13	Caspase-3	25.77	17.81	7.96	7.87333		0.0377778	0.974154
13	Caspase-3	25.78	17.84	7.94
13	Caspase-3	25.75	18.03	7.72
14	Caspase-3	25.58	17.19	8.39	7.96333		0.127778	0.91524
14	Caspase-3	25.48	17.63	7.85
14	Caspase-3	25.46	17.81	7.65
15	Caspase-3	27.47	19.75	7.72	7.66		-0.175556	1.1294
15	Caspase-3	27.5	19.73	7.77
15	Caspase-3	27.39	19.9	7.49
